# Supplementary material for: Quantum Chemical Study on the Temperature Dependence of Separation of Molecular Hydrogen and Deuterium Using Adsorption on Mn Dihydrogen Complexes
Source: Molecules. 2026 Feb 12;31(4):636. doi: 10.3390/molecules31040636 (PMC12942691; doi:10.3390/molecules31040636)
Supplement: Supplementary file 1 [file molecules-31-00636-s001.zip]

Archive with 1 entries (1 files):
- molecules-3836298-supplementary.pdf
